# Supplementary material for: Prediction-based association control scheme in dense femtocell networks
Source: PLoS One. 2017 Mar 22;12(3):e0174220. doi: 10.1371/journal.pone.0174220 (PMC5362202; doi:10.1371/journal.pone.0174220)
Supplement: S1 Dataset — The detail of the data set are as follows: Fig 5 sheet: Throughput performance vs. handover frequency with varying hysteresis (Fig 5)Fig 6 sheet: Performance with varying FBS numbers (Fig 6)Fig 7 sheet: Performance with varying MS numbers(Fig 7)Fig 8 sheet: Performance with varying MS speeds (Fig 8)Fig 9 sheet: Throughput and handover frequency with varying prediction errors (Fig 9)Fig 10 sheet: Performance with varying throughput parameters. (Fig 10). (XLSX) [file pone.0174220.s001.XLSX]

## Sheet: Fig.5
Fig. 5: Throughput performance vs. handover frequency with varying hysteresis
a) Free random walk on map
PADW			TPHD			RSSHD			PHD			STHD
Throughput	Handover frequency		Throughput	Handover frequency		Throughput	Handover frequency		Throughput	Handover frequency		Throughput	Handover frequency
88.5691	0.0187682		83.427	0.0274119		74.0637	0.022679		68.7997	0.0206243		35.7033	0.00373295
87.7428	0.0192679		83.122	0.0274587		72.2603	0.0192571		68.2155	0.0202453		35.7033	0.00370883
87.1068	0.0184924		82.9115	0.0264254		72.0196	0.0179504		68.1836	0.0200131		35.7033	0.0037283
87.0668	0.0178631		82.6219	0.0252901		68.8464	0.0157191		69.1069	0.0194975		35.7033	0.00368049
88.0059	0.0171295		82.5939	0.0249545		66.1804	0.0126905		67.9115	0.0189135		35.7033	0.00371435
86.9803	0.0173332		82.4091	0.0258081		63.6458	0.010667		67.7826	0.0188205		35.7033	0.00373521
87.9176	0.0159173		82.2725	0.0250112		63.55	0.0100116		67.3344	0.017923		35.7033	0.00374176
87.1743	0.0160106		82.1775	0.0233847		62.2854	0.00939508		67.2251	0.017255		35.7033	0.00369016
87.4728	0.0151484		82.105	0.0228774		61.4304	0.00852408		67.5465	0.0167338		35.7033	0.00370258
87.3216	0.0151449		82.0926	0.0227955		60.7853	0.00761418		66.8425	0.0163817		35.7033	0.00368168
b) Random walk inside a small area
PADW			TPHD			RSSHD			PHD			STHD
Throughput	Handover frequency		Throughput	Handover frequency		Throughput	Handover frequency		Throughput	Handover frequency		Throughput	Handover frequency
97.6256	0.00624941		90.0173	0.0154041		79.9374	0.0109715		77.7755	0.0147973		35.7731	0.00912914
97.6099	0.00622439		89.893	0.0144321		76.2934	0.00694234		76.7244	0.0132234		35.7629	0.00917502
97.5942	0.00626687		89.7685	0.0138178		77.3887	0.00327564		76.8239	0.011119		35.7527	0.00912807
97.5785	0.00631576		89.3824	0.0137844		80.916	0.00169075		79.3751	0.00944773		35.7425	0.00915346
97.5627	0.00626478		89.3343	0.0134591		80.8698	0.00176292		80.2232	0.0066027		35.7323	0.00917204
97.547	0.0062395		89.217	0.0124034		80.9081	0.001257		80.3809	0.00529701		35.7221	0.00911824
97.5313	0.0062648		89.388	0.0107322		80.8647	0.00128363		80.5194	0.00485884		35.7119	0.00919005
97.5155	0.00628483		89.3362	0.0113772		81.0726	0.000346241		78.9762	0.00342836		35.7017	0.00914358
97.4998	0.00626841		89.2999	0.0114947		81.0589	0.000398529		79.5975	0.0025809		35.6915	0.00911815
97.4841	0.00623792		89.3461	0.0107051		81.0441	0.000361995		79.5975	0.00258238		35.6813	0.00913472

## Sheet: Fig.6
Fig.6: Performance with varying FBS numbers
a) Throughput
#FBS	5	10	15	20	25
PADW	55.2902	66.5772	79.6825	90.6341	91.9888
TPHD	60.1455	71.0714	81.061	85.1744	85.8716
RSSHD	40.277	46.2367	55.4859	73.2698	76.2757
PHD	47.5683	50.9953	59.1485	68.3481	69.0414
STHD	30.4855	34.76	36.6116	38.1332	39.7368
b) Handover frequency( HO/second)
#FBS	5	10	15	20	25
PADW	0.0032	0.0174	0.0272	0.0345	0.0385
TPHD	0.0092	0.0211	0.033	0.0379	0.0418
RSSHD	0.0041	0.0129	0.0227	0.0317	0.037
PHD	0.0035	0.007	0.0217	0.0254	0.03143
STHD	0.0005	0.001	0.0025	0.0035	0.004

## Sheet: Fig.7
Fig.7: Performance with varying MS numbers
a) Throughput
#MS	20	30	40	50	60	70	80	90	100
PADW	68.5027	73.3915	80.0115	80.7509	83.3511	84.0284	87.6945	88.5597	88.871
TPHD	63.0954	68.5723	75.5116	76.6913	80.8572	81.6667	82.9852	86.3468	86.3902
RSSHD	55.6767	58.8684	62.8292	70.5153	71.0194	75.1337	74.2646	75.929	74.9512
PHD	49.2004	56.1438	62.2177	65.6976	66.4387	69.6373	68.4292	68.785	71.706
STHD	21.7076	24.0659	27.0614	25.7906	26.8896	27.9878	28.1936	26.9919	29.5276
b) Handover frequency( HO/second)
#MS	20	30	40	50	60	70	80	90	100
PADW	0.0200125	0.0199664	0.0202351	0.0197707	0.0192306	0.0198684	0.020941	0.0196782	0.0191515
TPHD	0.0286577	0.0285424	0.0287957	0.0282422	0.0285603	0.0280005	0.0289713	0.0281206	0.0285726
RSSHD	0.0183455	0.0195975	0.0215371	0.021444	0.0205945	0.0202458	0.0201253	0.0194582	0.0191493
PHD	0.0178636	0.0193165	0.0196512	0.0204792	0.0186683	0.0185096	0.0190115	0.0190309	0.0193576
STHD	0.00177243	0.00317724	0.00282458	0.003103	0.00343053	0.00288946	0.00258554	0.00288162	0.00216693

## Sheet: Fig.8
Fig.8: Performance with varying MS speeds
a) Throughput
Speed of MS(km/h)	2	3	4	5	6	7	8	9	10	11
PADW	93.122	89.5599	87.6347	86.5441	84.6662	84.0219	82.3596	79.6928	79.3618	79.6555
TPHD	86.0394	84.4634	83.3128	82.8326	81.704	79.8113	78.1191	76.8058	75.7963	75.0576
RSSHD	75.6636	71.0828	70.9201	71.0633	70.5429	69.8434	69.6234	69.0648	69.2692	69.4325
PHD	75.141	71.5092	69.1069	68.4806	65.8327	65.2263	63.8734	63.7152	62.2094	60.8308
STHD	29.8547	32.1411	34.3631	36.6202	37.0856	37.797	37.3241	37.3082	37.4222	37.4003
b) Handover frequency( HO/second)
Speed of MS(km/h)	2	3	4	5	6	7	8	9	10	11
PADW	0.00948	0.01456	0.01881	0.02396	0.02933	0.03233	0.0336	0.03556	0.03867	0.03804
TPHD	0.01833	0.02267	0.02733	0.03356	0.03889	0.04078	0.04267	0.04533	0.04778	0.05044
RSSHD	0.00844	0.01456	0.01922	0.024	0.02789	0.03344	0.03633	0.04067	0.04344	0.04822
PHD	0.01	0.01589	0.01944	0.02411	0.02833	0.03144	0.034	0.03644	0.03933	0.04144
STHD	0.00089	0.00167	0.00233	0.00289	0.00422	0.00611	0.00644	0.00711	0.00811	0.00956

## Sheet: Fig.9
Fig.9: Throughput and handover frequency with varying prediction errors
Error prediction -20%			Error prediction -40%			Error prediction -60%
Throughput	Handover frequency		Throughput	Handover frequency		Throughput	Handover frequency
87.3266	0.01776		86.3357	0.0201		84.8196	0.0247
87.1064	0.01738		86.2355	0.01958		84.6964	0.0236
87.0919	0.01718		86.0587	0.018689		84.5254	0.02276
86.8191	0.016067		85.9093	0.0176		84.1583	0.021089
86.5913	0.014		85.7125	0.01671		83.8794	0.0196

## Sheet: Fig.10
Fig.10: Performance with varying throughput parameters
QoS=0			QoS=0.5			QoS =1
Throughput	CDF		Throughput	CDF		Throughput	CDF
0.186206	0.0119592		0.204197	0		0.427667	0.0119984
0.186206	0.0117669		0.204197	0.0113939		0.427667	0.011543
0.225748	0.0223158		0.32027	0.0111762		0.43196	0.0230717
0.225748	0.0225301		0.32027	0.033537		0.43196	0.0223558
0.307474	0.0342877		0.401617	0.0334986		0.451848	0.0341408
0.307474	0.0340197		0.401617	0.044511		0.451848	0.033599
0.31665	0.0454299		0.406738	0.0445753		0.532629	0.0561013
0.31665	0.045248		0.406738	0.0555722		0.532629	0.0565495
0.323768	0.0556729		0.41003	0.0563086		0.549737	0.0671123
0.323768	0.05655		0.41003	0.0784831		0.549737	0.0668067
0.353151	0.06688		0.414564	0.0781684		0.551283	0.0783609
0.353151	0.0670329		0.414564	0.0894173		0.551283	0.0782159
0.374586	0.0784454		0.41564	0.089869		0.595367	0.100042
0.374586	0.0780922		0.41564	0.100877		0.595367	0.100382
0.384426	0.0889772		0.420855	0.100381		0.604262	0.111386
0.384426	0.0891088		0.420855	0.111949		0.604262	0.111483
0.409428	0.100818		0.422916	0.111249		0.609238	0.123091
0.409428	0.100848		0.422916	0.122256		0.609238	0.122972
0.411525	0.112039		0.424301	0.122803		0.618826	0.133727
0.411525	0.111945		0.424301	0.133846		0.618826	0.133848
0.421155	0.123176		0.457552	0.133352		0.622809	0.145221
0.421155	0.12234		0.457552	0.166991		0.622809	0.145367
0.454059	0.134178		0.492085	0.166818		0.623084	0.155665
0.454059	0.133627		0.492085	0.177809		0.623084	0.156451
0.45437	0.145033		0.494668	0.178768		0.624345	0.167594
0.45437	0.144529		0.494668	0.189693		0.624345	0.167284
0.459344	0.16742		0.501037	0.18982		0.625367	0.178635
0.459344	0.16746		0.501037	0.200742		0.625367	0.177919
0.459674	0.177896		0.508854	0.200597		0.629808	0.189793
0.459674	0.177872		0.508854	0.211665		0.629808	0.189072
0.466318	0.189413		0.522384	0.211823		0.631156	0.200739
0.466318	0.189625		0.522384	0.233366		0.631156	0.200234
0.482869	0.20067		0.523437	0.233763		0.634268	0.211156
0.482869	0.200171		0.523437	0.24538		0.634268	0.212089
0.485161	0.211336		0.525251	0.245113		0.63496	0.222363
0.485161	0.211912		0.525251	0.255593		0.63496	0.222877
0.492531	0.22297		0.54054	0.256415		0.639205	0.234117
0.492531	0.222709		0.54054	0.26732		0.639205	0.234202
0.499783	0.233381		0.541099	0.26741		0.640408	0.266734
0.499783	0.233484		0.541099	0.278549		0.640408	0.26681
0.501588	0.245057		0.545478	0.27825		0.642274	0.278595
0.501588	0.244635		0.545478	0.300239		0.642274	0.277999
0.509806	0.289506		0.56042	0.300056		0.658384	0.289871
0.509806	0.28964		0.56042	0.33424		0.658384	0.289462
0.512331	0.300894		0.563079	0.333502		0.659263	0.300786
0.512331	0.300619		0.563079	0.345248		0.659263	0.300716
0.516485	0.3118		0.566146	0.345428		0.659456	0.322683
0.516485	0.311872		0.566146	0.356357		0.659456	0.322998
0.525781	0.334142		0.57255	0.355706		0.660988	0.333679
0.525781	0.333423		0.57255	0.367515		0.660988	0.334302
0.527193	0.355792		0.577402	0.366799		0.673282	0.345339
0.527193	0.356349		0.577402	0.378597		0.673282	0.345025
0.530693	0.367309		0.58606	0.378224		0.676339	0.356445
0.530693	0.36754		0.58606	0.411155		0.676339	0.355626
0.531194	0.378213		0.586327	0.41135		0.679403	0.367488
0.531194	0.378604		0.586327	0.422707		0.679403	0.366675
0.533489	0.389323		0.588296	0.422524		0.684204	0.378742
0.533489	0.389877		0.588296	0.434177		0.684204	0.378607
0.557928	0.411444		0.626389	0.433813		0.685135	0.389159
0.557928	0.41181		0.626389	0.445411		0.685135	0.389073
0.563256	0.42237		0.634922	0.444634		0.69031	0.422264
0.563256	0.423123		0.634922	0.455824		0.69031	0.422507
0.571418	0.434196		0.641178	0.455762		0.693895	0.433789
0.571418	0.433345		0.641178	0.467347		0.693895	0.433977
0.586901	0.445377		0.652189	0.467103		0.696574	0.44479
0.586901	0.444597		0.652189	0.477934		0.696574	0.44495
0.58801	0.478401		0.657621	0.478272		0.698566	0.455954
0.58801	0.478488		0.657621	0.489078		0.698566	0.455937
0.607126	0.489823		0.679624	0.488987		0.745338	0.467323
0.607126	0.489068		0.679624	0.500357		0.745338	0.467436
0.630488	0.500888		0.682336	0.500256		0.755224	0.478386
0.630488	0.500714		0.682336	0.511993		0.755224	0.478179
0.635834	0.51114		0.719891	0.51141		0.75807	0.489158
0.635834	0.511728		0.719891	0.522788		0.75807	0.489516
0.645339	0.522596		0.72677	0.5229		0.764289	0.500024
0.645339	0.522762		0.72677	0.533458		0.764289	0.500427
0.658673	0.533554		0.731168	0.534273		0.776528	0.511852
0.658673	0.534281		0.731168	0.54499		0.776528	0.511174
0.667273	0.544534		0.741368	0.54499		0.778667	0.522271
0.667273	0.544663		0.741368	0.555979		0.778667	0.522336
0.687468	0.556281		0.764319	0.555826		0.779167	0.533513
0.687468	0.556498		0.764319	0.578417		0.779167	0.533818
0.699863	0.566686		0.768896	0.578626		0.796637	0.544693
0.699863	0.566696		0.768896	0.589381		0.796637	0.545
0.706976	0.578508		0.793558	0.589301		0.804165	0.555768
0.706976	0.578401		0.793558	0.600696		0.804165	0.55655
0.719448	0.589002		0.802182	0.600379		0.807564	0.567626
0.719448	0.589556		0.802182	0.611467		0.807564	0.566998
0.734952	0.600183		0.810523	0.611276		0.808309	0.578064
0.734952	0.600486		0.810523	0.622554		0.808309	0.578461
0.745308	0.612002		0.843918	0.622807		0.813342	0.589628
0.745308	0.611822		0.843918	0.633596		0.813342	0.589648
0.752163	0.622889		0.846333	0.63422		0.813895	0.600547
0.752163	0.622746		0.846333	0.644486		0.813895	0.600855
0.780294	0.633822		0.883366	0.645072		0.834775	0.612023
0.780294	0.634		0.883366	0.655671		0.834775	0.611685
0.796631	0.645229		0.922538	0.655677		0.845376	0.622512
0.796631	0.644611		0.922538	0.66712		0.845376	0.623167
0.822167	0.656498		0.927467	0.666705		0.850491	0.633922
0.822167	0.656196		0.927467	0.678749		0.850491	0.633468
0.879142	0.667571		0.938063	0.67841		0.850619	0.644495
0.879142	0.66694		0.938063	0.689112		0.850619	0.645168
0.907257	0.677848		0.943675	0.689558		0.907095	0.656465
0.907257	0.678557		0.943675	0.700753		0.907095	0.655999
0.937762	0.688955		0.957742	0.700928		0.943214	0.666674
0.937762	0.689575		0.957742	0.711606		0.943214	0.667235
0.959174	0.700349		0.9663	0.711314		0.959054	0.678765
0.959174	0.700016		0.9663	0.722283		0.959054	0.678553
0.966892	0.711527		0.981621	0.722286		0.965916	0.689725
0.966892	0.711444		0.981621	0.733477		0.965916	0.689066
0.968315	0.722972		0.982342	0.733759		0.967819	0.700238
0.968315	0.722652		0.982342	0.745211		0.967819	0.70032
0.982624	0.734056		1.03645	0.744645		0.995317	0.722232
0.982624	0.733865		1.03645	0.756554		0.995317	0.723039
1.11227	0.745073		1.05896	0.756371		1.0189	0.733692
1.11227	0.744618		1.05896	0.767018		1.0189	0.733406
1.11525	0.755596		1.09662	0.767314		1.01967	0.744587
1.11525	0.755598		1.09662	0.778401		1.01967	0.74522
1.11885	0.767106		1.1245	0.778373		1.02677	0.755906
1.11885	0.767475		1.1245	0.789287		1.02677	0.755722
1.14367	0.778532		1.17452	0.789053		1.13615	0.76766
1.14367	0.777954		1.17452	0.800438		1.13615	0.767174
1.14914	0.789486		1.22521	0.80021		1.13715	0.778118
1.14914	0.789717		1.22521	0.811763		1.13715	0.778106
1.17099	0.800262		1.24428	0.81134		1.19191	0.789046
1.17099	0.80041		1.24428	0.822777		1.19191	0.789185
1.27711	0.811404		1.2468	0.823088		1.22756	0.800466
1.27711	0.811887		1.2468	0.833896		1.22756	0.800663
1.28397	0.822876		1.27409	0.833914		1.23994	0.811806
